# Supplementary material for: Quality of Sexuality during Pregnancy, We Must Do Something—Survey Study
Source: Int J Environ Res Public Health. 2023 Jan 5;20(2):965. doi: 10.3390/ijerph20020965 (PMC9859225; doi:10.3390/ijerph20020965)
Supplement: Supplementary file 1 [file ijerph-20-00965-s001.zip]

Archive with 1 entries (1 files):
- ijerph-1928868-supplementary.pdf
